# Supplementary material for: Genetic Analysis of Cardiac Syncope-Related Genes in Korean Patients with Recurrent Neurally Mediated Syncope
Source: J Cardiovasc Dev Dis. 2022 Aug 14;9(8):265. doi: 10.3390/jcdd9080265 (PMC9409957; doi:10.3390/jcdd9080265)
Supplement: Supplementary file 1 [file jcdd-09-00265-s001.zip]

Archive with 1 entries (1 files):
- jcdd-1819276-supplementary.pdf
